# Supplementary material for: Exploring diversification drivers in golden orbweavers
Source: Sci Rep. 2021 Apr 29;11:9248. doi: 10.1038/s41598-021-88555-3 (PMC8084975; doi:10.1038/s41598-021-88555-3)
Supplement: Supplementary file 1 — Supplementary Information 1. [file 41598_2021_88555_MOESM1_ESM.xlsx]

## Sheet: Sheet1
Species	Female BL	Male BL	SSD BL	Web type	Rough distribution	Distribution landmass	Distribution zone	Area of ocupancy (AOO) (km2)
Clitaetra_episinoides	7.45225	4.489	1.66011	arboricolous	Comoros	island	tropical	1250
Clitaetra_irenae	6.89345	2.6595	2.59201	arboricolous	Southern Africa	continental	subtropical	28000
Clitaetra_perroti	4.5508	2.9	1.56924	arboricolous	Madagascar	island	tropical	110000
Herennia_etruscilla	10.3247	3.66525	2.81691	arboricolous	Java	island	tropical	27000
Herennia_eva	12.267	2.7094	4.52757	arboricolous	Sulawesi	island	tropical	188
Herennia_gagamba	13.4768			arboricolous	Philippines	island	tropical	13000
Herennia_maj	10.103			arboricolous	Vietnam	continental	tropical	188
Herennia_milleri	10.41			arboricolous	New Britain	island	tropical	382
Herennia_multipuncta	12.6681	2.85639	4.43499	arboricolous	South-East Asia	continental	tropical	4097000
Herennia_oz	12.2863			arboricolous	Northern Australia	continental	tropical	15000
Herennia_papuana	13.6	3.6515	3.7245	arboricolous	Papua New Guinea	island	tropical	61000
Herennia_tone	9.5	2.542	3.73721	arboricolous	Philippines	island	tropical	52203
Herennia_tsoi	15.9565	3.167	5.03838	arboricolous	Taiwan	island	tropical	188
Indoetra_thisbe	3.5	2.57	1.36187	arboricolous	Sri Lanka	island	tropical	8900
Nephila_constricta	34.2818	2.99667	11.44	aerial	West-Central Africa	continental	tropical	2497000
Nephila_pilipes	30.3572	4.39556	6.90635	aerial	Asia, Australasia	continental	tropical	6323000
Nephilengys_malabarensis	14.8328	2.87567	5.15805	hybrid	South, South-East Asia	continental	tropical	2230000
Nephilengys_papuana	14.487	4.19271	3.45528	hybrid	Australasia	continental	tropical	505000
Nephilingis_borbonica	16.4503	3.8	4.32902	hybrid	Reunion	island	tropical	1250
Nephilingis_cruentata	22.3284	3.63546	6.14182	hybrid	Africa, South America	continental	subtropical	5320000
Nephilingis_dodo	20.771	6.6	3.14712	hybrid	Mauritius	island	tropical	188
Nephilingis_livida	23.2695	3.9025	5.96272	hybrid	Madagascar, adjacent islands	island	tropical	427000
Trichonephila_antipodiana	32.935	3.873	8.50374	aerial	South-East Asia	continental	tropical	2575000
Trichonephila_clavata	21.385	5.1844	4.12487	aerial	East Asia	continental	subtropical, temperate	1021000
Trichonephila_clavipes	24.9843	3.97533	6.28484	aerial	Americas	continental	subtropical, temperate	3932000
Trichonephila_edulis	18.037	7.108	2.53756	aerial	Australasia	continental	subtropical	1084173
Trichonephila_fenestrata	21.0945	4.12867	5.10928	aerial	Africa	continental	subtropical	7566000
Trichonephila_inaurata	30.6303	5.85623	5.23038	aerial	East Africa, Indian Ocean	continental	tropical	1821000
Trichonephila_komaci	32.0889	4.41452	7.26893	aerial	Southern Africa	continental	tropical	175000
Trichonephila_plumipes	20.5162	4.743	4.32557	aerial	Australasia	continental	subtropical	491000
Trichonephila_senegalensis	25.9289	7.02187	3.69258	aerial	Africa	continental	subtropical	6098000
Trichonephila_sexpunctata	27.1237	3.478	7.79866	aerial	South America	continental	tropical	662000
Trichonephila_sumptuosa	34.8628	4.4	7.92335	aerial	East Africa, Arabia	continental	tropical	488000
Trichonephila_turneri	36.1292	4.334	8.33624	aerial	West-Central Africa	continental	tropical	4254000
