# Supplementary material for: Exploring diversification drivers in golden orbweavers
Source: Sci Rep. 2021 Apr 29;11:9248. doi: 10.1038/s41598-021-88555-3 (PMC8084975; doi:10.1038/s41598-021-88555-3)
Supplement: Supplementary file 3 — Supplementary Information 3. [file 41598_2021_88555_MOESM3_ESM.nwk]

(((((((((((Herennia_milleri:1.258939,Herennia_multipuncta:1.258939):7.148244667,Herennia_tsoi:8.407183667):6.537151733,(Herennia_etruscilla:2.991746,Herennia_oz:2.991746):11.9525894):2.403687933,Herennia_maj:17.34802333):4.42288281,Herennia_papuana:21.77090614):4.233542757,((Herennia_eva:4.269129,Herennia_tone:4.269129):5.764697333,Herennia_gagamba:10.03382633):15.97062257):37.99397202,(Nephilengys_malabarensis:15.001801,Nephilengys_papuana:15.001801):48.99661992):18.0031999,(((Nephilingis_borbonica:5.205452,Nephilingis_livida:5.205452):2.428840667,Nephilingis_dodo:7.634292667):18.36010083,Nephilingis_cruentata:25.9943935):56.00722731):14.99925494,(((((((Trichonephila_inaurata:10.997785,Trichonephila_senegalensis:10.997785):2.857126,Trichonephila_clavata:13.854911):1.368783,Trichonephila_turneri:15.223694):1.917451,Trichonephila_fenestrata:17.141145):0.857719,((Trichonephila_komaci:6.00249,Trichonephila_sumptuosa:6.00249):11.007943,Trichonephila_clavipes:17.010433):0.988431):18.81530589,Trichonephila_sexpunctata:36.81416989):23.18281578,((Trichonephila_antipodiana:25.002918,Trichonephila_plumipes:25.002918):18.993258,Trichonephila_edulis:43.996176):16.00080967):37.00389008):10.99796481,(((Clitaetra_episinoides:31.542005,Clitaetra_perroti:31.542005):19.458963,Clitaetra_irenae:51.000968):47.36343325,Indoetra_thisbe:98.36440125):9.634439313):24.99852897,(Nephila_constricta:25.996173,Nephila_pilipes:25.996173):107.0011965);
